# Supplementary material for: Estimating the efficacy of pharmacogenomics over a lifetime
Source: Front Med (Lausanne). 2023 Oct 31;10:1006743. doi: 10.3389/fmed.2023.1006743 (PMC10645151; doi:10.3389/fmed.2023.1006743)
Supplement: Supplementary file 2 [file Table_2.XLS]

## Sheet: Sheet1
Supplemental Table 2: List of 118 medications that may be effected by germline variants in 33 genes accroding to FDA drug labeling1
Drug	Therapeutic Area	Biomarker	Referenced Subgroup	Labeling Sections	Genes with clinically significant variants (CPIC) in tested population
Abacavir	Infectious Diseases	HLA-B	HLA-B*5701 allele carriers	Boxed Warning, Contraindications, Warnings and Precautions	No
Amitriptyline	Psychiatry	CYP2D6	CYP2D6 poor metabolizers	Precautions	Yes
Arformoterol (1)	Pulmonary	UGT1A1	UGT1A1 poor metabolizers	Clinical Pharmacology	No
Arformoterol (2)	Pulmonary	CYP2D6	CYP2D6 intermediate or poor metabolizers	Clinical Pharmacology	Yes
Aripiprazole	Psychiatry	CYP2D6	CYP2D6 poor metabolizers	Dosage and Administration, Clinical Pharmacology	Yes
Atomoxetine	Psychiatry	CYP2D6	CYP2D6 poor metabolizers	Dosage and Administration, Warnings and Precautions, Drug Interactions, Clinical Pharmacology	Yes
Azathioprine	Rheumatology	TPMT	TPMT intermediate or poor metabolizers	Clinical Pharmacology, Warnings, Precautions Drug Interactions, Adverse Reactions, Dosage and Administration	Yes
Boceprevir	Infectious Diseases	IFNL3	IL28B rs12979860 T allele carriers (C/T and T/T genotype)	Clinical Pharmacology	No
Capecitabine	Oncology	DPYD	DPD deficient	Contraindications, Warnings and Precautions, Patient Information	Yes
Carbamazepine (1)	Neurology	HLA-B	HLA-B*1502 allele carriers	Boxed Warning, Warnings, Precautions	No
Carbamazepine (2)	Neurology	HLA-A	HLA-A*3101 allele carriers	Warnings	No
Carglumic Acid	Inborn Errors of Metabolism	NAGS	N-acetylglutamate synthase deficient	Indications and Usage, Warnings and Precautions, Use in Specific Populations Clinical Pharmacology Clinical Studies	No
Carisoprodol	Rheumatology	CYP2C19	CYP2C19 poor metabolizers	Use in Specific Populations, Clinical Pharmacology	Yes
Carvedilol	Cardiology	CYP2D6	CYP2D6 poor metabolizers	Drug Interactions, Clinical Pharmacology	Yes
Celecoxib	Rheumatology	CYP2C9	CYP2C9 poor metabolizers	Dosage and Administration, Use in Specific Populations, Clinical Pharmacology	Yes
Cevimeline	Dental	CYP2D6	CYP2D6 poor metabolizers	Precautions	Yes
Chloroquine	Infectious Diseases	G6PD	G6PD deficient	Precautions	No
Chlorpropamide	Endocrinology	G6PD	G6PD deficient	Precautions	No
Cisplatin	Oncology	TPMT	TPMT intermediate or poor metabolizers	Clinical Pharmacology, Warnings, Precautions, Adverse Reactions	Yes
Citalopram (1)	Psychiatry	CYP2C19	CYP2C19 poor metabolizers	Clinical Pharmacology, Warnings, Dosage and Administration	Yes
Citalopram (2)	Psychiatry	CYP2D6	CYP2D6 poor metabolizers	Clinical Pharmacology	Yes
Clobazam	Neurology	CYP2C19	CYP2C19 poor metabolizers	Dosage and Administration, Use in Specific Populations, Clinical Pharmacology	Yes
Clomipramine	Psychiatry	CYP2D6	CYP2D6 poor metabolizers	Precautions	Yes
Clopidogrel	Cardiology	CYP2C19	CYP2C19 intermediate or poor metabolizers	Boxed Warning, Dosage and Administration, Warnings and Precautions, Clinical Pharmacology	Yes
Clozapine	Psychiatry	CYP2D6	CYP2D6 poor metabolizers	Dosage and Administration, Use in Specific Populations, Clinical Pharmacology	Yes
Codeine	Anesthesiology	CYP2D6	CYP2D6 ultra-rapid metabolizers	Boxed Warnings, Warnings and Precautions, Use in Specific Populations, Patient Counseling Information	Yes
Dabrafenib (2)	Oncology	G6PD	G6PD deficient	Warnings and Precautions, Adverse Reactions, Patient Counseling Information	No
Dapsone (1)	Dermatology	G6PD	G6PD deficient	Warnings and Precautions, Use in Specific Populations, Patient Counseling Information	No
Dapsone (2)	Infectious Diseases	G6PD	G6PD deficient	Precautions, Adverse Reactions, Overdosage	No
Desipramine	Psychiatry	CYP2D6	CYP2D6 poor metabolizers	Precautions	Yes
Dexlansoprazole	Gastroenterology	CYP2C19	CYP2C19 poor metabolizers	Drug Interactions, Clinical Pharmacology	Yes
Dextromethorphan and Quinidine	Neurology	CYP2D6	CYP2D6 poor metabolizers	Warnings and Precautions, Clinical Pharmacology	Yes
Diazepam	Psychiatry	CYP2C19	CYP2C19 poor metabolizers	Clinical Pharmacology	Yes
Divalproex	Neurology	POLG	POLG mutation positive	Boxed Warning, Contraindications, Warnings and Precautions	No
Doxepin (1)	Psychiatry	CYP2D6	CYP2D6 poor metabolizers	Clinical Pharmacology	Yes
Doxepin (2)	Psychiatry	CYP2C19	CYP2D6 poor metabolizers	Clinical Pharmacology	Yes
Drospirenone and Ethinyl Estradiol	Gynecology, Dermatology	CYP2C19	CYP2C19 intermediate metabolizers	Clinical Pharmacology	Yes
Eliglustat	Inborn Errors of Metabolism	CYP2D6	CYP2D6 ultrarapid, intermediate or poor metabolizers	Indications and Usage, Dosage and Administration, Contraindications, Warnings and Precautions, Drug Interactions, Use in Specific Populations, Clinical Pharmacology, Clinical Studies	Yes
Eltrombopag (1)	Hematology	F5	Factor V Leiden carriers	Warnings and Precautions	Yes
Eltrombopag (2)	Hematology	SERPINC1	Antithrombin III deficient	Warnings and Precautions	No
Esomeprazole	Gastroenterology	CYP2C19	CYP2C19 poor metabolizers	Drug Interactions, Clinical Pharmacology	Yes
Fluorouracil (1)	Dermatology	DPYD	DPD deficient	Contraindications, Warnings, Patient Information	Yes
Fluorouracil (2)	Oncology	DPYD	DPD deficient	Warnings	Yes
Fluoxetine	Psychiatry	CYP2D6	CYP2D6 poor metabolizers	Clinical Pharmacology, Warnings, Precautions	Yes
Flurbiprofen	Rheumatology	CYP2C9	CYP2C9 poor metabolizers	Clinical Pharmacology	Yes
Fluvoxamine	Psychiatry	CYP2D6	CYP2D6 poor metabolizers	Drug Interactions	Yes
Galantamine	Neurology	CYP2D6	CYP2D6 poor metabolizers	Clinical Pharmacology	Yes
Glimepiride	Endocrinology	G6PD	G6PD deficient	Warning and Precautions, Adverse Reactions	No
Glipizide	Endocrinology	G6PD	G6PD deficient	Precautions	No
Glyburide	Endocrinology	G6PD	G6PD deficient	Precautions	No
Iloperidone	Psychiatry	CYP2D6	CYP2D6 poor metabolizers	Dosage and Administration, Warnings and Precautions,Drug Interactions, Clinical Pharmacology	Yes
Imipramine	Psychiatry	CYP2D6	CYP2D6 poor metabolizers	Precautions	Yes
Indacaterol	Pulmonary	UGT1A1	UGT1A1-*28 allele homozygotes	Clinical Pharmacology	No
Irinotecan	Oncology	UGT1A1	UGT1A1*28 allele carriers	Dosage and Administration, Warnings and Precautions, Clinical Pharmacology	No
Isosorbide and Hydralazine	Cardiology	NAT1-2	Slow acetylators	Clinical Pharmacology	No
Ivacaftor	Pulmonary	CFTR	CFTR G551D, G1244E, G1349D, G178R, G551S, S1251N, S1255P, S549N, or S549R mutation carriers, F508del mutation homozygotes	Indications and Usage, Adverse Reactions, Use in Specific Populations, Clinical Pharmacology, Clinical Studies	Yes
Lansoprazole	Gastroenterology	CYP2C19	CYP2C19 intermediate or poor metabolizers	Drug Interactions	Yes
Lapatinib (2)	Oncology	HLA-DQA1, HLA-DRB1	HLA-DQA1*0201 or -DRB1*0701 allele carriers	Clinical Pharmacology	No
Lomitapide	Endocrinology	LDLR	LDLR mutation homozygotes (homozygous familial hypercholesterolemia)	Indication and Usage, Warnings and Precautions, Adverse Reactions, Clinical Studies	No
Mafenide	Infectious Diseases	G6PD	G6PD deficient	Warnings, Adverse Reactions	No
Mercaptopurine	Oncology	TPMT	TPMT intermediate or poor metabolizers	Clinical Pharmacology, Warnings, Precautions, Adverse Reactions, Dosage and Administration	Yes
Methylene Blue	Hematology	G6PD	G6PD deficient	Precautions	No
Metoclopramide	Gastroentrology	CYB5R1-4	NADH cytochrome b5 reductase deficient	Precautions	No
Metoprolol	Cardiology	CYP2D6	CYP2D6 poor metabolizers	Clinical Pharmacology	Yes
Mipomersen	Endocrinology	LDLR	LDLR mutation heterozygotes and homozygotes (heterozygous and homozygous familial hypercholesterolemia)	Boxed Warning, Indications and Usage, Warnings and Precautions, Adverse Reactions, Use in Specific Populations, Clinical Studies	No
Modafinil	Psychiatry	CYP2D6	CYP2D6 poor metabolizers	Clinical Pharmacology, Precautions	Yes
Mycophenolic Acid	Transplantation	HPRT1	HGPRT deficient	Warnings and Precautions	No
Nalidixic Acid	Infectious Diseases	G6PD	G6PD deficient	Precautions, Adverse Reactions	No
Nefazodone	Psychiatry	CYP2D6	CYP2D6 poor metabolizers	Precautions	Yes
Nilotinib (2)	Oncology	UGT1A1	UGT1A1*28 allele homozygotes	Clinical Pharmacology	No
Nitrofurantoin	Infectious Diseases	G6PD	G6PD deficient	Warnings, Adverse Reactions	No
Nortriptyline	Psychiatry	CYP2D6	CYP2D6 poor metabolizers	Precautions	Yes
Omeprazole	Gastroenterology	CYP2C19	CYP2C19 poor metabolizers	Drug Interactions	Yes
Pantoprazole	Gastroenterology	CYP2C19	CYP2C19 poor metabolizers	Clinical Pharmacology	Yes
Paroxetine	Psychiatry	CYP2D6	CYP2D6 extensive metabolizers	Drug Interactions	Yes
Pazopanib	Oncology	UGT1A1	UGT1A1*28 allele homozygotes (TA)7/(TA)7 genotype	Clinical Pharmacology, Warnings and Precautions	No
PEG-3350, Sodium Sulfate, Sodium Chloride, Potassium Chloride, Sodium Ascorbate, and Ascorbic Acid	Gastroenterology	G6PD	G6PD deficient	Warnings and Precautions	No
Pegloticase	Rheumatology	G6PD	G6PD deficient	Contraindications, Patient Counseling Information	No
Perphenazine	Psychiatry	CYP2D6	CYP2D6 poor metabolizers	Clinical Pharmacology, Precautions	Yes
Phenytoin	Neurology	HLA-B	HLA-B*1502 allele carriers	Warnings	No
Pimozide	Psychiatry	CYP2D6	CYP2D6 poor metabolizers	Precautions, Dosage and Administration	Yes
Prasugrel (1)	Cardiology	CYP2C19	CYP2C19 poor metabolizers	Use in Specific Populations, Clinical Pharmacology, Clinical Studies	Yes
Prasugrel (2)	Cardiology	CYP2C9	CYP2C9 variant carriers	Use in Specific Populations, Clinical Pharmacology, Clinical Studies	Yes
Prasugrel (3)	Cardiology	CYP3A5	CYP3A5 variant carriers	Use in Specific Populations, Clinical Pharmacology, Clinical Studies	Yes
Prasugrel (4)	Cardiology	CYP2B6	CYP2B6 variant carriers	Use in Specific Populations, Clinical Pharmacology, Clinical Studies	No
Pravastatin	Endocrinology	LDLR	LDLR mutation heterozygotes and homozygotes (heterozygous and homozygous familial hypercholesterolemia)	Indications and Usage, Use in Specific Populations, Clinical Studies	No
Primaquine	Infectious Diseases	G6PD	G6PD deficient	Warnings and Precautions, Adverse Reactions	No
Propafenone	Cardiology	CYP2D6	CYP2D6 poor metabolizers	Dosage and Administration, Warnings and Precautions, Clinical Pharmacology	Yes
Propranolol	Cardiology	CYP2D6	CYP2D6 poor metabolizers	Clinical Pharmacology	Yes
Protriptyline	Psychiatry	CYP2D6	CYP2D6 poor metabolizers	Precautions	Yes
Quinidine	Cardiology	CYP2D6	CYP2D6 poor metabolizers	Precautions	Yes
Quinine Sulfate (1)	Infectious Diseases	G6PD	G6PD deficient	Contraindications	No
Quinine Sulfate (2)	Infectious Diseases	CYP2D6	CYP2D6 poor metabolizers	Drug Interactions	Yes
Rabeprazole	Gastroenterology	CYP2C19	CYP2C19 poor metabolizers	Drug Interactions, Clinical Pharmacology	Yes
Rasburicase (1)	Oncology	G6PD	G6PD deficient	Boxed Warning, Contraindications, Warnings and Precautions	No
Rasburicase (2)	Oncology	CYB5R1-4	NADH cytochrome b5 reductase deficient	Warnings and Precautions	No
Rifampin, Isoniazid, and Pyrazinamide	Infectious Diseases	NAT1-2	Slow acetylators (inactivators)	Clinical Pharmacology, Adverse Reactions	No
Risperidone	Psychiatry	CYP2D6	CYP2D6 poor metabolizers	Clinical Pharmacology	Yes
Simeprevir	Infectious Diseases	IFNL3	IL28B rs12979860 T allele carriers	Clinical Pharmacology, Clinical Studies	No
Simvastatin	Cardiology or Hematology	SLCO1B1	*5 carrier	MANUAL_INPUT_DrugResponse	Yes
Sodium Nitrite	Toxicology	G6PD	G6PD deficient	Warnings and Precautions	No
Sodium phenylacetate and Sodium Benzoate	Inborn Errors of Metabolism	NAGS, CPS1, ASS1, OTC, ASL, ABL2	Urea cycle enzyme deficient	Indications and Usage, Dosage and Administration, Warnings and Precautions, Adverse Reactions, Drug Interactions, Use in Specific Populations, Overdosage, Clinical Pharmacology, Clinical Studies	No
Sofosbuvir	Infectious Diseases	IFNL3	IL28B rs12979860 T allele carriers (non-C/C genotype)IL28B	Clinical Studies	No
Succimer	Hematology	G6PD	G6PD deficient	Clinical Pharmacology	No
Sulfamethoxazole and Trimethoprim	Infectious Diseases	G6PD	G6PD deficient	Precautions	No
Tamoxifen (2)	Oncology	F5	Factor V Leiden carriers	Warnings	Yes
Tamoxifen (3)	Oncology	F2	Prothrombin 20210A allele positive	Warnings	No
Telaprevir	Infectious Diseases	IFNL3	IL28B rs12979860 T allele carriers (C/T and T/T genotype)	Clinical Pharmacology, Clinical Studies	No
Terbinafine	Infectious Diseases	CYP2D6	CYP2D6 poor metabolizers	Drug Interactions	Yes
Tetrabenazine	Neurology	CYP2D6	CYP2D6 poor metabolizers	Dosage and Administration, Warnings and Precautions, Use in Specific Populations, Clinical Pharmacology	Yes
Thioguanine	Oncology	TPMT	TPMT intermediate or poor metabolizers (deficient)	Warnings, Precautions, Dosage and Administration	Yes
Thioridazine	Psychiatry	CYP2D6	CYP2D6 poor metabolizers	Contraindications, Warnings, Precautions	Yes
Ticagrelor	Cardiology	CYP2C19	CYP2C19 poor metabolizers	Clinical Studies	Yes
Tolterodine	Genitourinary	CYP2D6	CYP2D6 poor metabolizers	Warnings and Precautions, Drug Interactions, Use in Specific Populations, Clinical Pharmacology	Yes
Tramadol	Analgesic	CYP2D6	CYP2D6 poor metabolizers	Clinical Pharmacology	Yes
Trimipramine	Psychiatry	CYP2D6	CYP2D6 poor metabolizers	Precautions	Yes
Valproic Acid (1)	Neurology	POLG	POLG mutation positive	Boxed Warning, Contraindications, Warnings and Precautions	No
Valproic Acid (2)	Neurology	NAGS, CPS1, ASS1, OTC, ASL, ABL2	Urea cycle enzyme deficient	Contraindications, Warnings and Precautions	No
Venlafaxine	Psychiatry	CYP2D6	CYP2D6 poor metabolizers	Precautions	Yes
Voriconazole	Infectious Diseases	CYP2C19	CYP2C19 intermediate or poor metabolizers	Clinical Pharmacology	Yes
Vortioxetine	Neurology	CYP2D6	CYP2D6 poor metabolizers	Dosage and Administration, Clinical Pharmacology	Yes
Warfarin (1)	Cardiology or Hematology	CYP2C9	CYP2C9 intermediate or poor metabolizers	Dosage and Administration, Drug Interactions, Clinical Pharmacology	Yes
Warfarin (2)	Cardiology or Hematology	VKORC1	VKORC1 A allele carriers	Dosage and Administration, Clinical Pharmacology	Yes
Warfarin (3)	Cardiology, Hematology	PROS	Protein S deficient	Warnings and Precautions	No
Warfarin (4)	Cardiology, Hematology	PROC	Protein C deficient	Warnings and Precautions	No
